# Supplementary material for: Evidence of previous but not current transmission of chikungunya virus in southern and central Vietnam: Results from a systematic review and a seroprevalence study in four locations
Source: PLoS Negl Trop Dis. 2018 Feb 9;12(2):e0006246. doi: 10.1371/journal.pntd.0006246 (PMC5823466; doi:10.1371/journal.pntd.0006246)
Supplement: S1 Data — (XLSX) [file pntd.0006246.s009.xlsx]

## Sheet: Dataset
No.	Location	AGE_MIN	AGE_MAX	GENDER_1ISMALE_VALUE	DAY_VALUE	MONTH_VALUE	YEAR	WARD_ID	NovaTec_Units	Result
1	An Giang	12	12.99	1	3	4	2015	0	5.82011	2
2	An Giang	1	1.99	1	14	4	2015	0	7.05467	2
3	An Giang	19	19.99	0	14	4	2015	0	4.97354	2
4	An Giang	4	4.99	1	23	4	2015	0	8.25397	2
5	An Giang	2	2.99	1	23	4	2015	0	8.46561	2
6	An Giang	13	13.99	1	23	4	2015	0	6.20811	2
7	An Giang	5	5.99	0	23	4	2015	0	6.52557	2
8	An Giang	18	18.99	1	23	4	2015	0	5.57319	2
9	An Giang	28	28.99	0	3	4	2015	0	6.20811	2
10	An Giang	38	38.99	1	3	4	2015	0	5.46737	2
11	An Giang	20	20.99	0	3	4	2015	0	4.93827	2
12	An Giang	30	30.99	1	3	4	2015	0	7.44268	2
13	An Giang	35	35.99	0	7	4	2015	0	6.73721	2
14	An Giang	37	37.99	0	7	4	2015	0	6.20811	2
15	An Giang	35	35.99	1	14	4	2015	0	6.13757	2
16	An Giang	36	36.99	0	14	4	2015	0	5.74956	2
17	An Giang	27	27.99	1	23	4	2015	0	5.78483	2
18	An Giang	21	21.99	0	23	4	2015	0	5.78483	2
19	An Giang	35	35.99	0	23	4	2015	0	5.89065	2
20	An Giang	39	39.99	1	23	4	2015	0	7.79541	2
21	An Giang	51	51.99	0	3	4	2015	0	9.48854	3
22	An Giang	44	44.99	0	7	4	2015	0	7.12522	2
23	An Giang	47	47.99	1	7	4	2015	0	6.13757	2
24	An Giang	56	56.99	0	7	4	2015	0	7.33686	2
25	An Giang	46	46.99	1	14	4	2015	0	8.88889	2
26	An Giang	55	55.99	1	14	4	2015	0	6.41975	2
27	An Giang	47	47.99	1	23	4	2015	0	6.06702	2
28	An Giang	52	52.99	0	23	4	2015	0	13.545	1
29	An Giang	52	52.99	0	23	4	2015	0	9.48854	3
30	An Giang	66	66.99	0	23	4	2015	0	12.8748	1
31	An Giang	64	64.99	0	23	4	2015	0	24.4092	1
32	An Giang	56	56.99	1	23	4	2015	0	16.8959	1
33	An Giang	67	67.99	1	23	4	2015	0	5.64374	2
34	An Giang	5	5.99	0	10	8	2015	0	7.72487	2
35	An Giang	17	17.99	1	10	8	2015	0	5.60847	2
36	An Giang	1	1.99	0	12	8	2015	0	10.2646	3
37	An Giang	14	14.99	0	12	8	2015	0	6.03175	2
38	An Giang	10	10.99	1	12	8	2015	0	6.91358	2
39	An Giang	8	8.99	1	20	8	2015	0	5.82011	2
40	An Giang	18	18.99	1	20	8	2015	0	5.50265	2
41	An Giang	11	11.99	1	20	8	2015	0	5.89065	2
42	An Giang	7	7.99	1	30	8	2015	0	5.78483	2
43	An Giang	38	38.99	0	5	8	2015	0	5.60847	2
44	An Giang	23	23.99	0	5	8	2015	0	6.52557	2
45	An Giang	23	23.99	0	5	8	2015	0	6.41975	2
46	An Giang	40	40.99	0	26	8	2015	0	5.92593	2
47	An Giang	21	21.99	0	26	8	2015	0	5.57319	2
48	An Giang	28	28.99	1	28	8	2015	0	5.53792	2
49	An Giang	33	33.99	0	30	8	2015	0	29.7354	1
50	An Giang	28	28.99	0	30	8	2015	0	5.18519	2
51	An Giang	38	38.99	0	30	8	2015	0	5.14991	2
52	An Giang	50	50.99	0	5	8	2015	0	6.80776	2
53	An Giang	47	47.99	0	5	8	2015	0	7.47795	2
54	An Giang	46	46.99	0	5	8	2015	0	6.34921	2
55	An Giang	63	63.99	0	12	8	2015	0	6.24339	2
56	An Giang	52	52.99	0	20	8	2015	0	6.06702	2
57	An Giang	61	61.99	1	20	8	2015	0	7.44268	2
58	An Giang	58	58.99	0	26	8	2015	0	5.9612	2
59	An Giang	72	72.99	0	26	8	2015	0	11.5697	1
60	An Giang	48	48.99	0	28	8	2015	0	7.37213	2
61	An Giang	19	19.99	0	5	12	2015	0	7.08995	2
62	An Giang	4	4.99	0	15	12	2015	0	8.81834	2
63	An Giang	5	5.99	1	15	12	2015	0	7.05467	2
64	An Giang	7	7.99	0	15	12	2015	0	6.66667	2
65	An Giang	3	3.99	0	15	12	2015	0	7.26631	2
66	An Giang	18	18.99	1	24	12	2015	0	7.37213	2
67	An Giang	2	2.99	1	24	12	2015	0	6.73721	2
68	An Giang	16	16.99	1	24	12	2015	0	7.65432	2
69	An Giang	13	13.99	0	24	12	2015	0	7.23104	2
70	An Giang	7	7.99	0	27	12	2015	0	6.80776	2
71	An Giang	35	35.99	0	5	12	2015	0	6.38448	2
72	An Giang	27	27.99	0	5	12	2015	0	6.06702	2
73	An Giang	32	32.99	0	5	12	2015	0	6.77249	2
74	An Giang	20	20.99	0	10	12	2015	0	5.4321	2
75	An Giang	23	23.99	0	10	12	2015	0	5.89065	2
76	An Giang	23	23.99	1	10	12	2015	0	8.35979	2
77	An Giang	20	20.99	0	10	12	2015	0	7.76014	2
78	An Giang	28	28.99	1	24	12	2015	0	7.40741	2
79	An Giang	40	40.99	0	24	12	2015	0	5.92593	2
80	An Giang	38	38.99	0	24	12	2015	0	6.03175	2
81	An Giang	29	29.99	0	27	12	2015	0	5.53792	2
82	An Giang	22	22.99	0	27	12	2015	0	5.67901	2
83	An Giang	56	56.99	1	5	12	2015	0	5.67901	2
84	An Giang	45	45.99	0	5	12	2015	0	16.5079	1
85	An Giang	46	46.99	0	10	12	2015	0	6.80776	2
86	An Giang	44	44.99	0	10	12	2015	0	7.0194	2
87	An Giang	41	41.99	0	10	12	2015	0	6.63139	2
88	An Giang	45	45.99	0	10	12	2015	0	19.5767	1
89	An Giang	68	68.99	1	20	12	2015	0	15.9083	1
90	An Giang	44	44.99	0	24	12	2015	0	6.03175	2
91	An Giang	46	46.99	0	24	12	2015	0	5.60847	2
92	An Giang	15	15.99	0	7	4	2015	0	2.51457	2
93	An Giang	11	11.99	1	14	4	2015	0	2.91424	2
94	An Giang	2	2.99	0	26	4	2015	0	3.13072	2
95	An Giang	35	35.99	0	7	4	2015	0	29.7752	1
96	An Giang	41	41.99	1	14	4	2015	0	2.58118	2
97	An Giang	30	30.99	0	14	4	2015	0	2.58118	2
98	An Giang	58	58.99	1	3	4	2015	0	9.25895	3
99	An Giang	70	70.99	0	3	4	2015	0	35.3705	1
100	An Giang	71	71.99	1	7	4	2015	0	16.9359	1
101	An Giang	62	62.99	0	7	4	2015	0	2.89759	2
102	An Giang	85	85.99	1	14	4	2015	0	15.6037	1
103	An Giang	64	64.99	1	14	4	2015	0	7.26062	2
104	An Giang	63	63.99	1	14	4	2015	0	20.5995	1
105	An Giang	83	83.99	0	14	4	2015	0	8.65945	2
106	An Giang	48	48.99	0	23	4	2015	0	26.6278	1
107	An Giang	19	19.99	0	10	8	2015	0	2.34804	2
108	An Giang	19	19.99	0	28	8	2015	0	2.34804	2
109	An Giang	36	36.99	0	5	8	2015	0	2.41465	2
110	An Giang	33	33.99	0	12	8	2015	0	2.7144	2
111	An Giang	32	32.99	0	26	8	2015	0	2.84763	2
112	An Giang	26	26.99	0	30	8	2015	0	2.48127	2
113	An Giang	45	45.99	0	5	8	2015	0	2.26478	2
114	An Giang	62	62.99	1	12	8	2015	0	16.3697	1
115	An Giang	61	61.99	0	12	8	2015	0	2.29808	2
116	An Giang	75	75.99	1	12	8	2015	0	4.94588	2
117	An Giang	71	71.99	0	26	8	2015	0	34.4047	1
118	An Giang	42	42.99	1	26	8	2015	0	2.81432	2
119	An Giang	15	15.99	1	10	12	2015	0	2.46461	2
120	An Giang	10	10.99	0	15	12	2015	0	2.58118	2
121	An Giang	4	4.99	0	15	12	2015	0	2.48127	2
122	An Giang	4	4.99	0	20	12	2015	0	2.53122	2
123	An Giang	10	10.99	1	24	12	2015	0	2.51457	2
124	An Giang	40	40.99	0	5	12	2015	0	2.19817	2
125	An Giang	25	25.99	0	10	12	2015	0	3.31391	2
126	An Giang	23	23.99	0	24	12	2015	0	2.3647	2
127	An Giang	21	21.99	1	24	12	2015	0	3.01415	2
128	An Giang	52	52.99	0	5	12	2015	0	2.398	2
129	An Giang	80	80.99	0	5	12	2015	0	4.81266	2
130	An Giang	53	53.99	0	10	12	2015	0	2.13156	2
131	An Giang	83	83.99	1	10	12	2015	0	17.4188	1
132	An Giang	56	56.99	1	20	12	2015	0	15.6037	1
133	An Giang	49	49.99	1	20	12	2015	0	22.6644	1
134	An Giang	68	68.99	1	20	12	2015	0	2.89759	2
135	An Giang	57	57.99	0	20	12	2015	0	12.5895	1
136	An Giang	63	63.99	0	24	12	2015	0	7.87677	2
137	An Giang	72	72.99	1	24	12	2015	0	5.46211	2
138	Ho Chi Minh	1.11	2.1	0	6	2	2015	6	6.59048	2
139	Ho Chi Minh	2.12096	3.11096	0	10	2	2015	6	6.3619	2
140	Ho Chi Minh	12.1593	13.1493	1	24	2	2015	10	5.48571	2
141	Ho Chi Minh	5.16205	6.15205	1	25	2	2015	10	8.11429	2
142	Ho Chi Minh	10.1621	11.1521	0	25	2	2015	10	6.85714	2
143	Ho Chi Minh	26.11	27.1	0	6	2	2015	1	6.89524	2
144	Ho Chi Minh	24.1593	25.1493	0	24	2	2015	10	5.79048	2
145	Ho Chi Minh	39.1593	40.1493	1	24	2	2015	10	7.80952	2
146	Ho Chi Minh	25.1621	26.1521	0	25	2	2015	10	6.09524	2
147	Ho Chi Minh	20.1621	21.1521	0	25	2	2015	10	6.24762	2
148	Ho Chi Minh	36.1621	37.1521	0	25	2	2015	10	6.4	2
149	Ho Chi Minh	80.099	81.089	0	2	2	2015	1	12.9143	1
150	Ho Chi Minh	48.1593	49.1493	0	24	2	2015	10	6.78095	2
151	Ho Chi Minh	47.1593	48.1493	1	24	2	2015	10	6.70476	2
152	Ho Chi Minh	48.1621	49.1521	1	25	2	2015	10	11.8476	1
153	Ho Chi Minh	3.32096	4.31096	0	22	4	2015	10	7.00952	2
154	Ho Chi Minh	26.2771	27.2671	1	6	4	2015	1	5.98095	2
155	Ho Chi Minh	39.2963	40.2863	1	13	4	2015	1	5.90476	2
156	Ho Chi Minh	36.321	37.311	0	22	4	2015	10	6.66667	2
157	Ho Chi Minh	20.321	21.311	0	22	4	2015	10	6.47619	2
158	Ho Chi Minh	44.2662	45.2562	1	2	4	2015	1	7.69524	2
159	Ho Chi Minh	72.2662	73.2562	0	2	4	2015	1	7.27619	2
160	Ho Chi Minh	91.2662	92.2562	1	2	4	2015	1	13.5238	1
161	Ho Chi Minh	43.2799	44.2699	1	7	4	2015	1	7.27619	2
162	Ho Chi Minh	54.2826	55.2726	0	8	4	2015	1	7.65714	2
163	Ho Chi Minh	78.3182	79.3082	0	21	4	2015	1	7.50476	2
164	Ho Chi Minh	79.321	80.311	0	22	4	2015	1	16.4952	1
165	Ho Chi Minh	42.321	43.311	1	22	4	2015	10	6.97143	2
166	Ho Chi Minh	2.47027	3.46027	0	16	6	2015	5	9.02857	3
167	Ho Chi Minh	4.47027	5.46027	1	16	6	2015	10	7.9619	2
168	Ho Chi Minh	5.47027	6.46027	0	16	6	2015	10	6.3619	2
169	Ho Chi Minh	1.47301	2.46301	0	17	6	2015	5	8.7619	2
170	Ho Chi Minh	3.47575	4.46575	0	18	6	2015	5	7.35238	2
171	Ho Chi Minh	13.4867	14.4767	1	22	6	2015	1	6.4381	2
172	Ho Chi Minh	14.4867	15.4767	1	22	6	2015	1	6.81905	2
173	Ho Chi Minh	11.4867	12.4767	0	22	6	2015	10	6.97143	2
174	Ho Chi Minh	8.48671	9.47671	0	22	6	2015	10	7.84762	2
175	Ho Chi Minh	17.4867	18.4767	0	22	6	2015	10	7.35238	2
176	Ho Chi Minh	5.50315	6.49315	1	28	6	2015	10	7.31429	2
177	Ho Chi Minh	24.4292	25.4192	1	1	6	2015	1	6.66667	2
178	Ho Chi Minh	20.4593	21.4493	1	12	6	2015	1	6.3619	2
179	Ho Chi Minh	33.4703	34.4603	0	16	6	2015	10	6.28571	2
180	Ho Chi Minh	36.473	37.463	0	17	6	2015	1	6.66667	2
181	Ho Chi Minh	23.473	24.463	0	17	6	2015	1	8.8381	2
182	Ho Chi Minh	36.4758	37.4658	1	18	6	2015	1	7.39048	2
183	Ho Chi Minh	34.4867	35.4767	1	22	6	2015	1	7.2381	2
184	Ho Chi Minh	36.4867	37.4767	0	22	6	2015	10	7.1619	2
185	Ho Chi Minh	36.4867	37.4767	0	22	6	2015	10	6.17143	2
186	Ho Chi Minh	43.4292	44.4192	0	1	6	2015	1	6.47619	2
187	Ho Chi Minh	49.4319	50.4219	1	2	6	2015	1	13.1048	1
188	Ho Chi Minh	42.4511	43.4411	0	9	6	2015	1	9.06667	3
189	Ho Chi Minh	51.4566	52.4466	0	11	6	2015	1	8.19048	2
190	Ho Chi Minh	16.6059	17.5959	1	5	8	2015	1	7.2381	2
191	Ho Chi Minh	14.6196	15.6096	0	10	8	2015	1	7.35238	2
192	Ho Chi Minh	18.6416	19.6316	1	18	8	2015	1	7.12381	2
193	Ho Chi Minh	16.6498	17.6398	1	21	8	2015	10	5.75238	2
194	Ho Chi Minh	7.658	8.648	0	24	8	2015	10	6.09524	2
195	Ho Chi Minh	2.658	3.648	0	24	8	2015	10	6.62857	2
196	Ho Chi Minh	34.6005	35.5905	1	3	8	2015	1	18.2476	1
197	Ho Chi Minh	24.6032	25.5932	1	4	8	2015	1	7.65714	2
198	Ho Chi Minh	22.6251	23.6151	1	12	8	2015	1	8.19048	2
199	Ho Chi Minh	39.647	40.637	1	20	8	2015	10	7.58095	2
200	Ho Chi Minh	26.647	27.637	0	20	8	2015	10	7.58095	2
201	Ho Chi Minh	39.6498	40.6398	0	21	8	2015	10	8.53333	2
202	Ho Chi Minh	53.6005	54.5905	0	3	8	2015	1	17.8286	1
203	Ho Chi Minh	43.6196	44.6096	0	10	8	2015	1	15.9238	1
204	Ho Chi Minh	60.6251	61.6151	0	12	8	2015	1	8.26667	2
205	Ho Chi Minh	1.76134	2.75134	0	1	10	2015	6	8.99048	2
206	Ho Chi Minh	16.8298	17.8198	0	26	10	2015	10	7.65714	2
207	Ho Chi Minh	16.8353	17.8253	0	28	10	2015	10	7.65714	2
208	Ho Chi Minh	36.7778	37.7678	1	7	10	2015	1	9.18095	3
209	Ho Chi Minh	22.7942	23.7842	1	13	10	2015	1	7.58095	2
210	Ho Chi Minh	21.7997	22.7897	1	15	10	2015	1	7.1619	2
211	Ho Chi Minh	27.7997	28.7897	1	15	10	2015	1	6.85714	2
212	Ho Chi Minh	59.7613	60.7513	1	1	10	2015	1	15.7714	1
213	Ho Chi Minh	42.7613	43.7513	1	1	10	2015	1	8.87619	2
214	Ho Chi Minh	79.775	80.765	0	6	10	2015	1	24.6857	1
215	Ho Chi Minh	50.775	51.765	0	6	10	2015	1	8.8381	2
216	Ho Chi Minh	53.7915	54.7815	1	12	10	2015	1	34.1333	1
217	Ho Chi Minh	41.7915	42.7815	0	12	10	2015	1	7.46667	2
218	Ho Chi Minh	52.8107	53.8007	1	19	10	2015	1	22.1714	1
219	Ho Chi Minh	18.9277	19.9177	0	1	12	2015	1	6.97143	2
220	Ho Chi Minh	26.9332	27.9232	0	3	12	2015	1	6.78095	2
221	Ho Chi Minh	25.9359	26.9259	0	4	12	2015	1	7.9619	2
222	Ho Chi Minh	29.9524	30.9424	1	11	12	2015	1	9.33333	3
223	Ho Chi Minh	53.9277	54.9177	1	1	12	2015	1	18.0952	1
224	Ho Chi Minh	65.9332	66.9232	1	3	12	2015	1	19.1619	1
225	Ho Chi Minh	51.9496	52.9396	0	9	12	2015	1	7.2	2
226	Ho Chi Minh	40.9743	41.9643	1	18	12	2015	1	5.75238	2
227	Ho Chi Minh	41.9852	42.9752	0	22	12	2015	10	30.6667	1
228	Ho Chi Minh	44.988	45.978	1	23	12	2015	10	7.04762	2
229	Ho Chi Minh	6.15932	7.14932	0	24	2	2015	10	2.63114	2
230	Ho Chi Minh	74.11	75.1	0	6	2	2015	1	16.2864	1
231	Ho Chi Minh	57.121	58.111	1	10	2	2015	1	3.48043	2
232	Ho Chi Minh	55.1593	56.1493	0	24	2	2015	10	39.6836	1
233	Ho Chi Minh	77.1621	78.1521	0	25	2	2015	10	4.32973	2
234	Ho Chi Minh	18.3292	19.3192	0	25	4	2015	10	2.69775	2
235	Ho Chi Minh	6.35247	7.34247	0	3	5	2015	10	2.6811	2
236	Ho Chi Minh	25.321	26.311	1	22	4	2015	10	2.33139	2
237	Ho Chi Minh	75.2689	76.2589	0	3	4	2015	4	2.74771	2
238	Ho Chi Minh	79.2771	80.2671	0	6	4	2015	1	10.6911	3
239	Ho Chi Minh	66.299	67.289	0	14	4	2015	1	45.2956	1
240	Ho Chi Minh	61.3155	62.3055	0	20	4	2015	1	4.11324	2
241	Ho Chi Minh	21.4703	22.4603	0	16	6	2015	10	2.69775	2
242	Ho Chi Minh	59.4292	60.4192	0	1	6	2015	1	4.4796	2
243	Ho Chi Minh	70.4374	71.4274	0	4	6	2015	1	14.1049	1
244	Ho Chi Minh	63.4566	64.4466	0	11	6	2015	1	5.47877	2
245	Ho Chi Minh	46.4593	47.4493	0	12	6	2015	1	2.16486	2
246	Ho Chi Minh	54.4703	55.4603	1	16	6	2015	10	2.43131	2
247	Ho Chi Minh	43.4703	44.4603	1	16	6	2015	10	17.3189	1
248	Ho Chi Minh	42.4703	43.4603	0	16	6	2015	10	2.3647	2
249	Ho Chi Minh	5.64704	6.63704	0	20	8	2015	10	2.69775	2
250	Ho Chi Minh	9.64978	10.6398	1	21	8	2015	10	2.53122	2
251	Ho Chi Minh	16.658	17.648	0	24	8	2015	10	2.81432	2
252	Ho Chi Minh	34.647	35.637	0	20	8	2015	10	2.51457	2
253	Ho Chi Minh	19.647	20.637	0	20	8	2015	10	3.66361	2
254	Ho Chi Minh	69.6059	70.5959	0	5	8	2015	1	5.6453	2
255	Ho Chi Minh	44.6196	45.6096	0	10	8	2015	1	14.821	1
256	Ho Chi Minh	61.6224	62.6124	0	11	8	2015	1	2.46461	2
257	Ho Chi Minh	79.647	80.637	0	20	8	2015	10	15.0874	1
258	Ho Chi Minh	15.8024	16.7924	0	16	10	2015	1	2.81432	2
259	Ho Chi Minh	23.7778	24.7678	1	7	10	2015	1	3.06411	2
260	Ho Chi Minh	25.8134	26.8034	0	20	10	2015	1	2.3647	2
261	Ho Chi Minh	25.8161	26.8061	0	21	10	2015	1	2.46461	2
262	Ho Chi Minh	74.7613	75.7513	0	1	10	2015	1	7.97669	2
263	Ho Chi Minh	45.7723	46.7623	0	5	10	2015	1	10.0083	3
264	Ho Chi Minh	67.7942	68.7842	0	13	10	2015	1	6.31141	2
265	Ho Chi Minh	89.8161	90.8061	0	21	10	2015	1	3.01415	2
266	Ho Chi Minh	16.9524	17.9424	1	10	12	2015	1	2.74771	2
267	Ho Chi Minh	7.98523	8.97523	1	22	12	2015	10	2.79767	2
268	Ho Chi Minh	37.9304	38.9204	1	2	12	2015	1	3.54704	2
269	Ho Chi Minh	36.9359	37.9259	0	4	12	2015	1	2.86428	2
270	Ho Chi Minh	32.9524	33.9424	1	10	12	2015	1	3.69692	2
271	Ho Chi Minh	31.9852	32.9752	1	22	12	2015	10	3.29725	2
272	Ho Chi Minh	62.9469	63.9369	1	8	12	2015	1	4.61282	2
273	Ho Chi Minh	83.9661	84.9561	1	15	12	2015	1	6.17818	2
274	Dak Lak	5	5.99	1	15	4	2015	10	2.63158	2
275	Dak Lak	1	1.99	1	15	4	2015	11	3.52632	2
276	Dak Lak	1	1.99	1	15	4	2015	10	3.74211	2
277	Dak Lak	15	15.99	1	15	4	2015	7	2.71316	2
278	Dak Lak	12	12.99	0	15	4	2015	10	2.5	2
279	Dak Lak	12	12.99	1	28	4	2015	10	2.43158	2
280	Dak Lak	15	15.99	1	28	4	2015	10	2.76316	2
281	Dak Lak	3	3.99	1	28	4	2015	11	3.07895	2
282	Dak Lak	2	2.99	1	28	4	2015	10	3.23684	2
283	Dak Lak	16	16.99	0	28	4	2015	8	2.94737	2
284	Dak Lak	21	21.99	0	6	4	2015	9	2.63158	2
285	Dak Lak	24	24.99	1	6	4	2015	9	2.36842	2
286	Dak Lak	26	26.99	1	6	4	2015	9	2.97368	2
287	Dak Lak	39	39.99	1	6	4	2015	9	2.76316	2
288	Dak Lak	30	30.99	1	6	4	2015	8	2.81579	2
289	Dak Lak	39	39.99	0	28	4	2015	10	3.02632	2
290	Dak Lak	29	29.99	0	28	4	2015	10	3.78947	2
291	Dak Lak	32	32.99	1	28	4	2015	10	6.02632	2
292	Dak Lak	33	33.99	1	28	4	2015	4	2.60526	2
293	Dak Lak	30	30.99	1	28	4	2015	10	2.42105	2
294	Dak Lak	25	25.99	1	28	4	2015	8	2.84211	2
295	Dak Lak	33	33.99	0	28	4	2015	8	2.28947	2
296	Dak Lak	51	51.99	1	6	4	2015	8	2.55263	2
297	Dak Lak	56	56.99	1	6	4	2015	10	18.7632	1
298	Dak Lak	58	58.99	1	6	4	2015	9	2.44737	2
299	Dak Lak	56	56.99	0	6	4	2015	9	2.36842	2
300	Dak Lak	52	52.99	0	6	4	2015	9	41.2368	1
301	Dak Lak	47	47.99	1	6	4	2015	8	2.52632	2
302	Dak Lak	45	45.99	0	28	4	2015	9	2.55263	2
303	Dak Lak	45	45.99	1	28	4	2015	9	2.34211	2
304	Dak Lak	42	42.99	0	28	4	2015	10	2.97368	2
305	Dak Lak	56	56.99	1	28	4	2015	9	3.02632	2
306	Dak Lak	41	41.99	0	28	4	2015	11	3.07895	2
307	Dak Lak	45	45.99	0	28	4	2015	11	2.68421	2
308	Dak Lak	58	58.99	0	28	4	2015	9	2.89474	2
309	Dak Lak	9	9.99	1	7	8	2015	0	2.65789	2
310	Dak Lak	19	19.99	0	7	8	2015	0	2.65789	2
311	Dak Lak	8	8.99	0	15	8	2015	0	7.60526	2
312	Dak Lak	20	20.99	1	26	8	2015	0	4	2
313	Dak Lak	13	13.99	0	26	8	2015	0	28.2368	1
314	Dak Lak	35	35.99	1	10	8	2015	0	8.73684	2
315	Dak Lak	22	22.99	1	18	8	2015	0	3.07895	2
316	Dak Lak	47	47.99	1	18	8	2015	0	11.6053	1
317	Dak Lak	43	43.99	1	18	8	2015	0	3.15789	2
318	Dak Lak	51	51.99	0	18	8	2015	0	3.13158	2
319	Dak Lak	56	56.99	0	18	8	2015	0	32.0526	1
320	Dak Lak	38	38.99	1	2	12	2015	0	3.81579	2
321	Dak Lak	27	27.99	0	2	12	2015	0	2.92895	2
322	Dak Lak	25	25.99	1	2	12	2015	0	3.26316	2
323	Dak Lak	38	38.99	1	10	12	2015	0	29.3684	1
324	Dak Lak	31	31.99	0	10	12	2015	0	2.81579	2
325	Dak Lak	37	37.99	0	21	12	2015	0	2.55263	2
326	Dak Lak	1.25	1.25	1	21	12	2015	0	3.07895	2
327	Dak Lak	2	2.99	0	21	12	2015	0	3.15789	2
328	Dak Lak	12	12.99	0	21	12	2015	0	3.81579	2
329	Dak Lak	11	11.99	1	24	12	2015	0	3.36842	2
330	Dak Lak	10	10.99	0	27	12	2015	0	34.3158	1
331	Dak Lak	70	70.99	0	3	12	2015	0	11.9737	1
332	Dak Lak	61	61.99	0	3	12	2015	0	2.76316	2
333	Dak Lak	81	81.99	1	3	12	2015	0	3.05263	2
334	Dak Lak	39	39.99	0	25	8	2015	0	3.42105	2
335	Dak Lak	25	25.99	1	25	8	2015	0	3.71053	2
336	Dak Lak	37	37.99	0	25	8	2015	0	3.13158	2
337	Dak Lak	58	58.99	0	7	8	2015	0	5.31579	2
338	Dak Lak	48	48.99	0	7	8	2015	0	3.57895	2
339	Dak Lak	49	49.99	1	18	8	2015	0	3.31579	2
340	Dak Lak	62	62.99	1	3	12	2015	0	3.34211	2
341	Dak Lak	75	75.99	1	3	12	2015	0	4.16842	2
342	Dak Lak	72	72.99	0	13	12	2015	0	21.6316	1
343	Dak Lak	84	84.99	1	13	12	2015	0	3.52632	2
344	Dak Lak	61	61.99	0	13	12	2015	0	3.55263	2
345	Dak Lak	70	70.99	0	13	12	2015	0	3.18421	2
346	Dak Lak	73	73.99	0	13	12	2015	0	6.39474	2
347	Dak Lak	48	48.99	0	23	12	2015	0	2.97368	2
348	Dak Lak	80	80.99	1	23	12	2015	0	8.60526	2
349	Dak Lak	87	87.99	0	23	12	2015	0	8.84211	2
350	Dak Lak	52	52.99	1	23	12	2015	0	3.28947	2
351	Dak Lak	58	58.99	1	23	12	2015	0	3.47368	2
352	Dak Lak	89	89.99	1	23	12	2015	0	7.71053	2
353	Dak Lak	43	43.99	0	24	12	2015	0	3.97368	2
354	Dak Lak	63	63.99	1	24	12	2015	0	4.10526	2
355	Dak Lak	88	88.99	1	25	12	2015	0	6.18421	2
356	Dak Lak	67	67.99	0	25	12	2015	0	3.5	2
357	Dak Lak	88	88.99	1	25	12	2015	0	3.92105	2
358	Dak Lak	72	72.99	1	25	12	2015	0	5.10526	2
359	Dak Lak	64	64.99	1	25	12	2015	0	4.21053	2
360	Dak Lak	89	89.99	0	25	12	2015	0	4.78947	2
361	Dak Lak	64	64.99	1	25	12	2015	0	3.76316	2
362	Dak Lak	63	63.99	0	25	12	2015	0	3.28947	2
363	Dak Lak	62	62.99	1	25	12	2015	0	4.05263	2
364	Dak Lak	67	67.99	1	25	12	2015	0	3.5	2
365	Dak Lak	2	2.99	0	15	4	2015	10	4.52381	2
366	Dak Lak	21	21.99	0	6	4	2015	9	3.92857	2
367	Dak Lak	37	37.99	0	6	4	2015	9	3.45238	2
368	Dak Lak	36	36.99	0	6	4	2015	9	3.30357	2
369	Dak Lak	33	33.99	1	6	4	2015	9	3.27381	2
370	Dak Lak	29	29.99	1	6	4	2015	9	3.66071	2
371	Dak Lak	40	40.99	0	6	4	2015	10	3.24405	2
372	Dak Lak	30	30.99	1	17	4	2015	9	3.15476	2
373	Dak Lak	37	37.99	0	28	4	2015	10	3.89881	2
374	Dak Lak	40	40.99	1	28	4	2015	4	3.42262	2
375	Dak Lak	54	54.99	1	6	4	2015	8	6.96429	2
376	Dak Lak	45	45.99	1	6	4	2015	8	5.44643	2
377	Dak Lak	59	59.99	1	6	4	2015	8	3.18452	2
378	Dak Lak	49	49.99	0	28	4	2015	10	3.89881	2
379	Dak Lak	44	44.99	1	28	4	2015	9	3.95833	2
380	Dak Lak	59	59.99	1	28	4	2015	9	4.1369	2
381	Dak Lak	13	13.99	0	15	8	2015	0	4.10714	2
382	Dak Lak	16	16.99	1	15	8	2015	0	3.42262	2
383	Dak Lak	10	10.99	1	26	8	2015	0	36.0417	1
384	Dak Lak	20	20.99	1	26	8	2015	0	4.16667	2
385	Dak Lak	28	28.99	0	18	8	2015	0	4.67262	2
386	Dak Lak	27	27.99	0	18	8	2015	0	4.52381	2
387	Dak Lak	26	26.99	0	18	8	2015	0	4.79167	2
388	Dak Lak	58	58.99	1	18	8	2015	0	43.9583	1
389	Dak Lak	47	47.99	1	18	8	2015	0	5.32738	2
390	Dak Lak	37	37.99	0	2	12	2015	0	4.34524	2
391	Dak Lak	27	27.99	0	21	12	2015	0	5.83333	2
392	Dak Lak	2	2.99	0	2	12	2015	0	4.64286	2
393	Dak Lak	10	10.99	1	10	12	2015	0	3.89881	2
394	Dak Lak	19	19.99	0	21	12	2015	0	5.35714	2
395	Dak Lak	17	17.99	1	21	12	2015	0	7.38095	2
396	Dak Lak	18	18.99	0	24	12	2015	0	5.14881	2
397	Dak Lak	20	20.99	1	24	12	2015	0	4.58333	2
398	Dak Lak	2	2.99	1	28	12	2015	0	5.8631	2
399	Dak Lak	4	4.99	1	28	12	2015	0	4.7619	2
400	Dak Lak	5	5.99	1	28	12	2015	0	4.25595	2
401	Dak Lak	67	67.99	1	3	12	2015	0	21.2202	1
402	Dak Lak	66	66.99	1	13	12	2015	0	5.17857	2
403	Dak Lak	66	66.99	1	23	12	2015	0	21.6964	1
404	Dak Lak	41	41.99	0	23	12	2015	0	5.32738	2
405	Dak Lak	50	50.99	1	24	12	2015	0	5.80357	2
406	Dak Lak	53	53.99	1	24	12	2015	0	19.2262	1
407	Dak Lak	41	41.99	0	25	12	2015	0	4.49405	2
408	Dak Lak	55	55.99	0	25	12	2015	0	5.26786	2
409	Dak Lak	61	61.99	1	25	12	2015	0	5.05952	2
410	Dak Lak	63	63.99	1	25	12	2015	0	7.52976	2
411	Hue	1.08	1.08	0	5	2	2015	6	4.71471	2
412	Hue	19	19.99	0	25	2	2015	0	3.24324	2
413	Hue	18	18.99	1	26	2	2015	1	4.5045	2
414	Hue	5	5.99	0	27	2	2015	6	2.73574	2
415	Hue	26	26.99	0	4	2	2015	0	2.37237	2
416	Hue	38	38.99	1	6	2	2015	0	2.64264	2
417	Hue	24	24.99	1	6	2	2015	0	3.21321	2
418	Hue	30	30.99	1	10	2	2015	10	2.73273	2
419	Hue	32	32.99	1	13	2	2015	0	3.06306	2
420	Hue	27	27.99	1	25	2	2015	0	3.03303	2
421	Hue	70	70.99	0	2	2	2015	10	4.83483	2
422	Hue	61	61.99	1	2	2	2015	0	15.4955	1
423	Hue	72	72.99	0	3	2	2015	5	27.7477	1
424	Hue	55	55.99	0	4	2	2015	0	4.41441	2
425	Hue	70	70.99	1	5	2	2015	10	2.88288	2
426	Hue	78	78.99	0	5	2	2015	5	4.32432	2
427	Hue	60	60.99	0	9	2	2015	1	6.96697	2
428	Hue	41	41.99	0	27	2	2015	0	3.03303	2
429	Hue	41	41.99	1	27	2	2015	10	4.14414	2
430	Hue	84	84.99	1	27	2	2015	0	23.9039	1
431	Hue	6	6.99	0	9	4	2015	7	2.61261	2
432	Hue	1	1.99	0	13	4	2015	6	2.76276	2
433	Hue	3	3.99	0	23	4	2015	1	2.43243	2
434	Hue	18	18.99	1	25	4	2015	0	2.76276	2
435	Hue	24	24.99	0	1	4	2015	0	3.42342	2
436	Hue	32	32.99	0	2	4	2015	0	3.03303	2
437	Hue	38	38.99	1	2	4	2015	0	3.15315	2
438	Hue	27	27.99	0	7	4	2015	0	2.46847	2
439	Hue	34	34.99	0	7	4	2015	0	2.31231	2
440	Hue	29	29.99	0	14	4	2015	0	2.4024	2
441	Hue	30	30.99	0	14	4	2015	0	3.06306	2
442	Hue	72	72.99	0	1	4	2015	9	33.003	1
443	Hue	70	70.99	1	1	4	2015	7	11.3814	1
444	Hue	61	61.99	1	10	4	2015	0	3.15315	2
445	Hue	53	53.99	0	10	4	2015	0	2.97297	2
446	Hue	42	42.99	0	14	4	2015	0	2.59459	2
447	Hue	41	41.99	1	15	4	2015	0	2.7027	2
448	Hue	15	15.99	0	3	6	2015	0	3.48348	2
449	Hue	18	18.99	0	5	6	2015	0	3.09309	2
450	Hue	7	7.99	0	10	6	2015	0	3.18318	2
451	Hue	13	13.99	1	11	6	2015	6	3.45345	2
452	Hue	1	1.99	1	24	6	2015	1	3.81381	2
453	Hue	31	31.99	0	10	6	2015	0	2.94294	2
454	Hue	31	31.99	0	16	6	2015	0	2.73273	2
455	Hue	43	43.99	1	5	6	2015	0	2.85285	2
456	Hue	49	49.99	0	16	6	2015	0	10.6607	3
457	Hue	53	53.99	0	17	6	2015	10	3.21321	2
458	Hue	80	80.99	0	17	6	2015	10	13.4835	1
459	Hue	60	60.99	1	19	6	2015	10	3.18318	2
460	Hue	62	62.99	1	19	6	2015	0	31.8018	1
461	Hue	2	2.99	0	20	8	2015	1	3.69369	2
462	Hue	18	18.99	0	25	8	2015	0	2.58258	2
463	Hue	35	35.99	0	5	8	2015	0	2.73273	2
464	Hue	73	73.99	0	3	8	2015	0	36.997	1
465	Hue	70	70.99	0	5	8	2015	0	3.45345	2
466	Hue	51	51.99	1	14	8	2015	0	4.08408	2
467	Hue	50	50.99	1	17	8	2015	0	33.7237	1
468	Hue	50	50.99	0	18	8	2015	0	10.8709	3
469	Hue	44	44.99	0	19	8	2015	0	2.52252	2
470	Hue	57	57.99	1	13	8	2015	10	2.58258	2
471	Hue	12	12.99	1	2	10	2015	0	2.79279	2
472	Hue	1	1.99	0	5	10	2015	10	3.39339	2
473	Hue	18	18.99	1	8	10	2015	0	2.64264	2
474	Hue	22	22.99	1	5	10	2015	0	3.18318	2
475	Hue	34	34.99	1	7	10	2015	0	2.76276	2
476	Hue	33	33.99	0	8	10	2015	0	3.72372	2
477	Hue	22	22.99	0	12	10	2015	0	3.48348	2
478	Hue	80	80.99	0	6	10	2015	0	2.76276	2
479	Hue	70	70.99	0	6	10	2015	0	21.0811	1
480	Hue	52	52.99	0	6	10	2015	9	3.36336	2
481	Hue	57	57.99	0	6	10	2015	10	2.97297	2
482	Hue	77	77.99	0	7	10	2015	0	3.15315	2
483	Hue	79	79.99	0	8	10	2015	10	5.34535	2
484	Hue	68	68.99	1	13	10	2015	0	4.05405	2
485	Hue	51	51.99	0	13	10	2015	10	7.95796	2
486	Hue	78	78.99	0	20	10	2015	0	13.4234	1
487	Hue	81	81.99	0	20	10	2015	0	4.56456	2
488	Hue	45	45.99	0	20	10	2015	0	3.69369	2
489	Hue	45	45.99	1	20	10	2015	0	3.54354	2
490	Hue	50	50.99	0	26	10	2015	0	3.06306	2
491	Hue	68	68.99	0	26	10	2015	0	5.25526	2
492	Hue	3	3.99	1	17	12	2015	10	3.57357	2
493	Hue	16	16.99	1	17	12	2015	0	3.18318	2
494	Hue	36	36.99	0	11	12	2015	0	2.88288	2
495	Hue	38	38.99	0	15	12	2015	0	2.91291	2
496	Hue	24	24.99	1	15	12	2015	10	3.15315	2
497	Hue	58	58.99	1	8	12	2015	0	2.79279	2
498	Hue	54	54.99	0	11	12	2015	0	3.33333	2
499	Hue	70	70.99	0	11	12	2015	0	25.3153	1
500	Hue	82	82.99	0	15	12	2015	0	3.75375	2
501	Hue	61	61.99	0	16	12	2015	0	3.57357	2
502	Hue	14	14.99	0	4	2	2015	1	4.34524	2
503	Hue	2.67	2.67	1	9	2	2015	0	4.67262	2
504	Hue	5	5.99	0	27	2	2015	6	5	2
505	Hue	25	25.99	1	2	2	2015	0	3.45238	2
506	Hue	29	29.99	1	3	2	2015	1	3.48214	2
507	Hue	34	34.99	1	3	2	2015	0	3.45238	2
508	Hue	53	53.99	1	3	2	2015	0	4.88095	2
509	Hue	72	72.99	0	4	2	2015	5	28.244	1
510	Hue	70	70.99	1	5	2	2015	10	4.79167	2
511	Hue	61	61.99	0	27	2	2015	10	4.7619	2
512	Hue	33	33.99	1	6	4	2015	0	5.02976	2
513	Hue	45	45.99	1	3	4	2015	0	3.54167	2
514	Hue	44	44.99	1	7	4	2015	0	3.45238	2
515	Hue	78	78.99	1	16	4	2015	6	71.6071	1
516	Hue	9	9.99	1	5	6	2015	0	3.15476	2
517	Hue	30	30.99	1	11	6	2015	0	4.46429	2
518	Hue	75	75.99	0	5	6	2015	0	3.3631	2
519	Hue	53	53.99	1	5	6	2015	0	26.1905	1
520	Hue	71	71.99	0	11	6	2015	0	4.7619	2
521	Hue	43	43.99	1	16	6	2015	0	4.01786	2
522	Hue	62	62.99	1	19	6	2015	0	3.125	2
523	Hue	1	1.99	0	5	8	2015	10	4.16667	2
524	Hue	49	49.99	1	3	8	2015	10	3.39286	2
525	Hue	62	62.99	0	6	8	2015	0	6.07143	2
526	Hue	79	79.99	1	15	8	2015	0	18.7202	1
527	Hue	18	18.99	0	7	10	2015	0	3.06548	2
528	Hue	16	16.99	1	12	10	2015	10	3.48214	2
529	Hue	14	14.99	0	20	10	2015	0	3.21429	2
530	Hue	35	35.99	0	2	10	2015	10	3.5119	2
531	Hue	29	29.99	1	8	10	2015	10	4.49405	2
532	Hue	68	68.99	0	6	10	2015	0	4.19643	2
533	Hue	57	57.99	0	6	10	2015	10	3.45238	2
534	Hue	79	79.99	0	8	10	2015	10	7.23214	2
535	Hue	63	63.99	0	13	10	2015	10	3.75	2
536	Hue	53	53.99	0	20	10	2015	0	3.57143	2
537	Hue	1	1.99	1	2	12	2015	0	3.99702	2
538	Hue	18	18.99	0	29	12	2015	0	3.27381	2
539	Hue	38	38.99	0	3	12	2015	10	3.80952	2
540	Hue	23	23.99	1	15	12	2015	0	3.21429	2
541	Hue	38	38.99	0	15	12	2015	0	3.30357	2
542	Hue	90	90.99	0	11	12	2015	0	3.24405	2
543	Hue	68	68.99	0	11	12	2015	0	2.91667	2
544	Hue	61	61.99	0	15	12	2015	0	3.15476	2
545	Hue	54	54.99	0	16	12	2015	0	3.84821	2
546	Hue	50	50.99	1	18	12	2015	0	3.45238	2

## Sheet: Data Description
1	No.	Sample numerical order.
2	Location	Admission locations, which are either An Giang province, Ho Chi Minh City, Hue City, or Dak Lak province.
3	AGE_MIN	The minimum age of the patient at admission. In case the birth year, birth month, and birth day are all available, this is equal to the real age of the patient. When the birth month and the birth day do not exist (only the birth year is available), this value is calculated by assuming that the patient was born on 31 December of the given birth year.
4	AGE_MAX	The maximum age of the patient at admission. This is similar to AGE_MIN; however, when only the birth year is available, the patient is assumed to be born on 01 January of the given birth year.
5	GENDER_1ISMALE_VALUE	Patient's gender code (1 or 0). 1 is male and 0 is female.
6	DAY_VALUE	Day (of month) of sample collecting.
7	MONTH_VALUE	Month of sample collecting.
8	YEAR	Year of sample collecting.
9	WARD_ID	Patient's hospital ward at admission. Detail of the wards' code is found in the "Ward ID code" tab.
10	NovaTec_Units	NovaTec Units (NTU). Calculated by: Patient (mean) absorbance value x 10 / Cut-off value.
11	Result	If NTU < 9: negative result (code number: 2); if NTU > 11: positive result (code number: 1); if 9 < NTU < 11: borderline result (code number: 3).

## Sheet: Ward ID code
Code	Ward at admission
0	Outpatient, not admitted to any ward
1	General Infectious Disease Ward
2	HIV Ward
3	Malaria Ward
4	Hepatitis Ward
5	Respiratory/Chest Ward
6	Gastroenterology Ward
7	General Surgical Ward
8	Trauma/Orthopedics
9	Intensive Care Unit
10	Other Ward (not listed in 0 through 9)
11	Unknown
